# Supplementary material for: Updating the probability of study success for combination therapies using related combination study data
Source: Stat Methods Med Res. 2023 Feb 12;32(4):712–31. doi: 10.1177/09622802231151218 (PMC10363930; doi:10.1177/09622802231151218)
Supplement: sj-R-1-smm-10.1177_09622802231151218 - Supplemental material for Updating the probability of study success for combination therapies using related combination study data [file sj-R-1-smm-10.1177_09622802231151218.R]

library(truncnorm)

################################################################################
# Functions to find the posterior distributions under the multivariate approach 
# and the mixture approaches for a two-dimensional problem.
################################################################################

################################################################################
# Multivariate approach 
# (Note that this function can also be used for the n-dimensional case)

mv_approach <- function(
  theta_prior_mean, # vector of prior means
  theta_prior_var, # prior variance matrix 
  Z, # score statistic of the observed study 
  V, # Fisher information of the observed study
  matrix_A # matrix defining which dimension Z and V are related to
  ){
    # Calculate theta hat
    theta_hat = solve(V) %*% Z
    
    #Calculate the posterior variance
    theta_post_var = solve(solve(theta_prior_var) + t(matrix_A) %*% (V %*% matrix_A))
    
    # Calculate the posterior mean
    theta_post_mean = solve(solve(theta_prior_var) + t(matrix_A) %*% (V %*% matrix_A)) %*% (solve(theta_prior_var) %*% theta_prior_mean + t(matrix_A) %*% (V %*% theta_hat))
    
    # Print the results
    print("Multivariate approach")
    print("Posterior mean = ")
    print(theta_post_mean)
    print("Posterior variance = ")
    print(theta_post_var)
  }
################################################################################

# Input parameters for the motivating example

mu_M <- 0.288 # prior mean for theta_M
mu_C <- 0.288 # prior mean for theta_C

var_M <- 0.08 # prior variance for theta_M
var_C <- 0.08 # prior variance for theta_C
rho_MC <- 0.6 # prior correlation between theta_M and theta_C

Z_C <- 58.235 # score statistic from the CLEOPATRA study
V_C <- 151 # Fisher information from the CLEOPATRA study

# Results for the motivating example

mv_approach(theta_prior_mean = matrix(c(mu_M, mu_C), ncol = 1),
            theta_prior_var = matrix(c(var_M, rho_MC*sqrt(var_M*var_C), rho_MC*sqrt(var_M*var_C), var_C), byrow = TRUE, ncol = 2), 
            Z = Z_C,
            V = V_C,
            matrix_A = matrix(c(0,1), ncol = 2) # matrix that identifies the second dimension as the one that we have observations for
            )
################################################################################
################################################################################


################################################################################
################################################################################
# Standard mixture approach 

mix_approach <- function(
    theta_prior_mean_1, # prior mean of theta_1
    theta_prior_var_1, # prior variance of theta_1 
    theta_prior_mean_2, # prior mean of theta_2 
    theta_prior_var_2, # prior variance of theta_2
    theta_prior_corr, # prior correlation between theta_1 and theta_2
    weight_uncorr, # prior weight of the uncorrelated component of the mixture distribution (weight_corr = 1 - weight_uncorr)
    Z, # score statistic of the observed study on theta_2
    V, # Fisher's information of the observed study on theta_2
    matrix_A # matrix defining which dimension Z and V are related to
){
  ## Step 0 -  Calculate theta hat
  
  theta_hat = solve(V) %*% Z
  
  
  ## Step 1 - Calculate the posterior distribution for the uncorrelated component
  
  # Specify the prior mean and variance based on the input parameters
  
  theta_prior_mean_uncorr = matrix(c(theta_prior_mean_1, theta_prior_mean_2), ncol = 1)
  theta_prior_var_uncorr = matrix(c(theta_prior_var_1, 0, 0, theta_prior_var_2), byrow = TRUE, ncol = 2)
  
  # Calculate the posterior variance
  theta_post_var_uncorr = solve(solve(theta_prior_var_uncorr) + t(matrix_A) %*% (V %*% matrix_A))
  
  # Calculate the posterior mean
  theta_post_mean_uncorr = solve(solve(theta_prior_var_uncorr) + t(matrix_A) %*% (V %*% matrix_A)) %*% (solve(theta_prior_var_uncorr) %*% theta_prior_mean_uncorr + t(matrix_A) %*% (V %*% theta_hat))
  
  
  ## Step 2 - Calculate the posterior distribution for the correlated component
  
  # Specify the prior mean and variance based on the input parameters
  
  theta_prior_mean_corr = matrix(c(theta_prior_mean_1, theta_prior_mean_2), ncol = 1)
  theta_prior_var_corr = matrix(c(theta_prior_var_1, theta_prior_corr * sqrt(theta_prior_var_1 * theta_prior_var_2), theta_prior_corr * sqrt(theta_prior_var_1 * theta_prior_var_2), theta_prior_var_2), byrow = TRUE, ncol = 2)
  
  # Calculate the posterior variance
  theta_post_var_corr = solve(solve(theta_prior_var_corr) + t(matrix_A) %*% (V %*% matrix_A))
  
  # Calculate the posterior mean
  theta_post_mean_corr = solve(solve(theta_prior_var_corr) + t(matrix_A) %*% (V %*% matrix_A)) %*% (solve(theta_prior_var_corr) %*% theta_prior_mean_corr + t(matrix_A) %*% (V %*% theta_hat))
  
  ## Step 3 - Set the posterior weights equal to the prior weights
  
  weight_corr = 1 - weight_uncorr
  
  post_weight_uncorr = weight_uncorr
  post_weight_corr = weight_corr
  
  ## Step 4 - Print the results
  
  print("Standard mixture approach")
  print("Uncorrelated distribution:")
  print("posterior weight =")
  print(post_weight_uncorr)
  print("posterior mean =")
  print(theta_post_mean_uncorr)
  print("posterior variance =")
  print(theta_post_var_uncorr)
  print("Correlated distribution:")
  print("posterior weight = ")
  print(post_weight_corr)
  print("posterior mean = ")
  print(theta_post_mean_corr)
  print("posterior variance = ")
  print(theta_post_var_corr)
  
}

################################################################################
# Results for the motivating example with parameters as defined above

mix_approach(theta_prior_mean_1 = mu_M,
             theta_prior_var_1 = var_M,
             theta_prior_mean_2 = mu_C,
             theta_prior_var_2 = var_C, 
             theta_prior_corr = rho_MC, 
             weight_uncorr = 0.5, # assign equal prior weights to the uncorrelated and correlated components
             Z = Z_C, 
             V = V_C,
             matrix_A = matrix(c(0,1), ncol = 2) # matrix that identifies the second dimension as the one that we have observations for
)
################################################################################
################################################################################


################################################################################
################################################################################
# Hypothetical posterior mixture approach 

hyp_approach <- function(
    theta_prior_mean_1, # prior mean of theta_1
    theta_prior_var_1, # prior variance of theta_1 
    theta_prior_mean_2, # prior mean of theta_2 
    theta_prior_var_2, # prior variance of theta_2
    theta_prior_corr, # prior correlation between theta_1 and theta_2
    weight_uncorr, # prior weight of the uncorrelated component of the mixture distribution (weight_corr = 1 - weight_uncorr)
    Z, # score statistic of the observed study on theta_2
    V, # Fisher's information of the observed study on theta_2
    matrix_A # matrix defining which dimension Z and V are related to
){
  ## Step 0 -  Calculate theta hat
  
  theta_hat = solve(V) %*% Z

    
  ## Step 1 - Calculate the posterior distribution for the uncorrelated component
  
  # Specify the prior mean and variance based on the input parameters
  
  theta_prior_mean_uncorr = matrix(c(theta_prior_mean_1, theta_prior_mean_2), ncol = 1)
  theta_prior_var_uncorr = matrix(c(theta_prior_var_1, 0, 0, theta_prior_var_2), byrow = TRUE, ncol = 2)
  
  # Calculate the posterior variance
  theta_post_var_uncorr = solve(solve(theta_prior_var_uncorr) + t(matrix_A) %*% (V %*% matrix_A))
    
  # Calculate the posterior mean
  theta_post_mean_uncorr = solve(solve(theta_prior_var_uncorr) + t(matrix_A) %*% (V %*% matrix_A)) %*% (solve(theta_prior_var_uncorr) %*% theta_prior_mean_uncorr + t(matrix_A) %*% (V %*% theta_hat))
    

  ## Step 2 - Calculate the posterior distribution for the correlated component

  # Specify the prior mean and variance based on the input parameters
    
  theta_prior_mean_corr = matrix(c(theta_prior_mean_1, theta_prior_mean_2), ncol = 1)
  theta_prior_var_corr = matrix(c(theta_prior_var_1, theta_prior_corr * sqrt(theta_prior_var_1 * theta_prior_var_2), theta_prior_corr * sqrt(theta_prior_var_1 * theta_prior_var_2), theta_prior_var_2), byrow = TRUE, ncol = 2)
  
  # Calculate the posterior variance
  theta_post_var_corr = solve(solve(theta_prior_var_corr) + t(matrix_A) %*% (V %*% matrix_A))
  
  # Calculate the posterior mean
  theta_post_mean_corr = solve(solve(theta_prior_var_corr) + t(matrix_A) %*% (V %*% matrix_A)) %*% (solve(theta_prior_var_corr) %*% theta_prior_mean_corr + t(matrix_A) %*% (V %*% theta_hat))
  
  
  ## Step 3 - Update the weights
  
  weight_corr = 1 - weight_uncorr
  
  # Specify the parameters of the hypothetical posterior distribution of theta_1
  hypothetical_theta_post_mean_1 = theta_prior_mean_1
  hypothetical_theta_post_var_1 = theta_post_var_corr[1, 1]
  
  # Find the quartiles of this distribution
  theta_1_hypothetical_L = qnorm(0.25, mean = hypothetical_theta_post_mean_1, sd = sqrt(hypothetical_theta_post_var_1))
  theta_1_hypothetical_U = qnorm(0.75, mean = hypothetical_theta_post_mean_1, sd = sqrt(hypothetical_theta_post_var_1))
  
  # Find the quartiles of the observed (correlated) posterior distribution 
  theta_1_post_L = qnorm(0.25, mean = theta_post_mean_corr[1], sd = sqrt(theta_post_var_corr[1, 1]))
  theta_1_post_U = qnorm(0.75, mean = theta_post_mean_corr[1], sd = sqrt(theta_post_var_corr[1, 1]))
  
  # Find the value of p
  weight_prob = (ptruncnorm(theta_1_hypothetical_U, a = theta_1_post_L, b = theta_1_post_U, mean = theta_post_mean_corr[1], sd = sqrt(theta_post_var_corr[1, 1])) -
                   ptruncnorm(theta_1_hypothetical_L, a = theta_1_post_L, b = theta_1_post_U, mean = theta_post_mean_corr[1], sd = sqrt(theta_post_var_corr[1, 1]))) 
  
  # Calculate the updated weights
  post_weight_uncorr = (1 - weight_prob) * weight_uncorr / (weight_prob * weight_corr + (1 - weight_prob) * weight_uncorr)
  post_weight_corr = weight_prob * weight_corr / (weight_prob * weight_corr + (1 - weight_prob) * weight_uncorr)
  
  
  ## Step 4 - Print the results
  
  print("Hypothetical posterior mixture approach")
  print("Uncorrelated distribution:")
  print("posterior weight =")
  print(post_weight_uncorr)
  print("posterior mean =")
  print(theta_post_mean_uncorr)
  print("posterior variance =")
  print(theta_post_var_uncorr)
  print("Correlated distribution:")
  print("posterior weight = ")
  print(post_weight_corr)
  print("posterior mean = ")
  print(theta_post_mean_corr)
  print("posterior variance = ")
  print(theta_post_var_corr)
  
}

################################################################################
# Results for the motivating example with parameters as defined above

hyp_approach(theta_prior_mean_1 = mu_M,
    theta_prior_var_1 = var_M,
    theta_prior_mean_2 = mu_C,
    theta_prior_var_2 = var_C, 
    theta_prior_corr = rho_MC, 
    weight_uncorr = 0.5, # assign equal prior weights to the uncorrelated and correlated components
    Z = Z_C, 
    V = V_C,
    matrix_A = matrix(c(0,1), ncol = 2) # matrix that identifies the second dimension as the one that we have observations for
)
################################################################################
################################################################################


################################################################################
################################################################################
# Limiting posterior mixture approach 

lim_approach <- function(
    theta_prior_mean_1, # prior mean of theta_1
    theta_prior_var_1, # prior variance of theta_1 
    theta_prior_mean_2, # prior mean of theta_2 
    theta_prior_var_2, # prior variance of theta_2
    theta_prior_corr, # prior correlation between theta_1 and theta_2
    weight_uncorr, # prior weight of the uncorrelated component of the mixture distribution (weight_corr = 1 - weight_uncorr)
    Z, # score statistic of the observed study on theta_2
    V, # Fisher's information of the observed study on theta_2
    matrix_A # matrix defining which dimension Z and V are related to
){
  ## Step 0 -  Calculate theta hat
  
  theta_hat = solve(V) %*% Z
  
  
  ## Step 1 - Calculate the posterior distribution for the uncorrelated component
  
  # Specify the prior mean and variance based on the input parameters
  
  theta_prior_mean_uncorr = matrix(c(theta_prior_mean_1, theta_prior_mean_2), ncol = 1)
  theta_prior_var_uncorr = matrix(c(theta_prior_var_1, 0, 0, theta_prior_var_2), byrow = TRUE, ncol = 2)
  
  # Calculate the posterior variance
  theta_post_var_uncorr = solve(solve(theta_prior_var_uncorr) + t(matrix_A) %*% (V %*% matrix_A))
  
  # Calculate the posterior mean
  theta_post_mean_uncorr = solve(solve(theta_prior_var_uncorr) + t(matrix_A) %*% (V %*% matrix_A)) %*% (solve(theta_prior_var_uncorr) %*% theta_prior_mean_uncorr + t(matrix_A) %*% (V %*% theta_hat))
  
  
  ## Step 2 - Calculate the posterior distribution for the correlated component
  
  # Specify the prior mean and variance based on the input parameters
  
  theta_prior_mean_corr = matrix(c(theta_prior_mean_1, theta_prior_mean_2), ncol = 1)
  theta_prior_var_corr = matrix(c(theta_prior_var_1, theta_prior_corr * sqrt(theta_prior_var_1 * theta_prior_var_2), theta_prior_corr * sqrt(theta_prior_var_1 * theta_prior_var_2), theta_prior_var_2), byrow = TRUE, ncol = 2)
  
  # Calculate the posterior variance
  theta_post_var_corr = solve(solve(theta_prior_var_corr) + t(matrix_A) %*% (V %*% matrix_A))
  
  # Calculate the posterior mean
  theta_post_mean_corr = solve(solve(theta_prior_var_corr) + t(matrix_A) %*% (V %*% matrix_A)) %*% (solve(theta_prior_var_corr) %*% theta_prior_mean_corr + t(matrix_A) %*% (V %*% theta_hat))
  
  
  ## Step 3 - Update the weights
  
  weight_corr = 1 - weight_uncorr
  
  # Specify the parameters of the limiting posterior distribution of theta_1
  limiting_theta_post_mean_1 = theta_prior_mean_1
  limiting_theta_post_var_1 = theta_prior_var_1 * (1 - theta_prior_corr ^ 2)
  
  # Find the quartiles of this distribution
  theta_1_limiting_L = qnorm(0.25, mean = limiting_theta_post_mean_1, sd = sqrt(limiting_theta_post_var_1))
  theta_1_limiting_U = qnorm(0.75, mean = limiting_theta_post_mean_1, sd = sqrt(limiting_theta_post_var_1))
  
  # Find the quartiles of the observed (correlated) posterior distribution 
  theta_1_post_L = qnorm(0.25, mean = theta_post_mean_corr[1], sd = sqrt(theta_post_var_corr[1,1]))
  theta_1_post_U = qnorm(0.75, mean = theta_post_mean_corr[1], sd = sqrt(theta_post_var_corr[1,1]))
  
  # Find the value of p
  weight_prob = (ptruncnorm(theta_1_limiting_U, a = theta_1_post_L, b = theta_1_post_U, mean = theta_post_mean_corr[1], sd = sqrt(theta_post_var_corr[1, 1])) -
                                  ptruncnorm(theta_1_limiting_L, a = theta_1_post_L, b = theta_1_post_U, mean = theta_post_mean_corr[1], sd = sqrt(theta_post_var_corr[1, 1]))) 
  
  # Calculate the updated weights
  post_weight_uncorr = (1 - weight_prob) * weight_uncorr / (weight_prob * weight_corr + (1 - weight_prob) * weight_uncorr)
  post_weight_corr = weight_prob * weight_corr / (weight_prob * weight_corr + (1 - weight_prob) * weight_uncorr)

  
  ## Step 4 - Print the results
  
  print("Limiting posterior approach")
  print("Uncorrelated distribution:")
  print("posterior weight = ")
  print(post_weight_uncorr)
  print("posterior mean = ")
  print(theta_post_mean_uncorr)
  print("posterior variance = ")
  print(theta_post_var_uncorr)
  print("Correlated distribution:")
  print("posterior weight = ")
  print(post_weight_corr)
  print("posterior mean = ")
  print(theta_post_mean_corr)
  print("posterior variance = ")
  print(theta_post_var_corr)
  
}

################################################################################
# Results for the motivating example with parameters as defined above

lim_approach(theta_prior_mean_1 = mu_M,
             theta_prior_var_1 = var_M,
             theta_prior_mean_2 = mu_C,
             theta_prior_var_2 = var_C, 
             theta_prior_corr = rho_MC, 
             weight_uncorr = 0.5, # assign equal prior weights to the uncorrelated and correlated components
             Z = Z_C, 
             V = V_C,
             matrix_A = matrix(c(0,1), ncol = 2) # matrix that identifies the second dimension as the one that we have observations for
)
################################################################################
################################################################################
